# Supplementary material for: Climate change and hyponatremia‐related hospital admissions in people with focal epilepsy exposed to carbamazepine or its derivatives
Source: Epilepsia. 2025 Aug 2;66(12):4698–711. doi: 10.1111/epi.18584 (PMC12779323; doi:10.1111/epi.18584)
Supplement: Supplementary file 2 — Table S4 [file EPI-66-4698-s001.xlsx]

## Sheet: Foglio1
Table S4: Demographic and clinical features of the included cases
Case ID	Gender	Age at epilepsy onset, years	Epilepsy diagnosis	Sodium blood levels (mmol/L)	Hyponatremia-related symptoms	Seizure frequency	ASMs, mg/day	Concomitant medications mg/day
EPICZ_001	F	35	MTLE-HS	122	Confusion, lethargic	Seizure free	ESL 1200 + LEV 1500	Clodronic acid + Lidocaine 200
EPICZ_002	F	7	MTLE-HS	125	Vertigo, Ataxia, confusion, falls with trauma	Weekly	ESL 1200 + PB 100+ TPM 200	None
EPICZ_003	M	14	NAFE	120	Lethargic, coma	NA	OXC 2400 + LAC 300 + VPA 1500	CLZ 2
EPICZ_004	M	13	FLE	118	prominent ataxia	Yearly	OXC 2400 + CNB 100 + TPM 200	None
EPICZ_005	M	14	MTLE	126	dizziness, confusion, falls with trauma, drowsiness	Weekly	CBZ 1200 + PB 200 + PER 4	None
EPICZ_006	F	20	Focal post-traumatic epilepsy	120	Lethargic, falls	Weekly	CBZ 1200 + CLB 10 + TPM 250 + PB 150	None
EPICZ_007	M	24	Focal post-traumatic epilepsy	118	Lethargia	Monthly	ESL 1600 + PB 150+ LAC 300	Olmesartan, medoximil/amlodipine20/5, omeprazole, salicilate 100, metformin, ezetimibe/simvastatina, domperidone
EPICZ_008	M	27	Focal structural epilepsy due to temporo-occipital glioblastoma	130	Vertigo, muscle pain, dizziness, astenia, nausea	Seizure free	CBZ 1000 + LEV 3000	Olmesartan, medoximil/amlodipine 20/5, ustekinumab 90 mg/2 months
EPICZ_009	F	27	Focal epilepsy due to right temporo-parietal schizencephaly	123	Confusion, lyphotimia, syncope	Monthly	CBZ 1400 + BRIVA 100	Lorazepam 2.5 + Valsartan 80
EPICZ_010	M	30	MTLE	126	Confusion, lyphotimia, syncope	Seizure free	CBZ 1200 + LEV 2000 + PER 8	Olmesartan 20 + Nebivolole 5
EPICZ_011	F	41	Focal epilepsy – vascular leukoencephalopathy	110	Vertigo, nausea, vomiting, drowsiness, muscle cramps	Yearly	CBZ 800 + PB 100	Esomeprazole 20 + foline 5 + ramipril/amlodipine 10/5 + salicylate 100 + ezetimibe/simvastatine 10/10 + montelukast 10 + fluticasone vilanterol 1 puff/day
EPICZ_012	M	42	TLE associated with supratentorial vascular leukoencephalopathy	125	Confusion, inattention	Monthly	ESL 1200 + PB 100	Pantoprazole 20 + amlodipine 5 + edoxaban 60 + amiodarone 200 + tamsulosine 0.4 + Olmesartan 20
EPICZ_013	F	58	Focal epilepsy associated with vascular leukoencephalopathy	123	Drowsiness, ataxia, dizziness, fatigue	Monthly	OXC 1800	Levotiroxine 50 mcg + esomeprazole 20 + Olmesartan 20 + salicylate 75
EPICZ_014	M	62	Focal epilepsy associated with sovratentorial diffuse cortical atrophy	122	Confusion, lyphotimia, syncope	Seizure free	OXC 900	None
EPICZ_015	M	67	Focal epilepsy associated with left temporal caveronoma	123	Dizziness, confusion, ataxia	Seizure free	CBZ 400	Ezetimibe/simvastatine 20/10 + edoxaban 30 + coline 600 + calcitriol 0.25
EPICZ_016	M	42	Focal post-traumatic epilepsy	120	Lethargic	Seizure free	OXC 1200	None
EPICZ_017	M	5	TLE- FCD	128	Fatigue, asthenia	Yearly	ESL 2400 + VPA 1000	None
Abbreviations: MTLE= Mesial Temporal Lobe Epilepsy; HS= Hippocampal Sclerosis; NAFE= Not-Acquired Focal Epilepsy; FLE= Frontal Lobe Epilepsy; FCD= Focal Cortical Dysplasia; CBZ= carbamazepine; OXC= oxcarbazepine; ESL= eslicarbazepine; LEV= levetiracetam; PB= phenobarbital; TPM= topiramate; LAC= lacosamide; CNB= cenobamate; PER= perampanel; CLB= clobazam; BRIVA= brivaracetam; VPA= valproic acid.
